# Supplementary material for: Development of an Antiviral Ion-Activated In Situ Gel Containing 18β-Glycyrrhetinic Acid: A Promising Alternative against Respiratory Syncytial Virus
Source: Pharmaceutics. 2023 Jul 31;15(8):2055. doi: 10.3390/pharmaceutics15082055 (PMC10458153; doi:10.3390/pharmaceutics15082055)
Supplement: Supplementary file 1 [file pharmaceutics-15-02055-s001.zip]

Archive with 2 entries (2 files):
- Table S1-stability pH and drug content% measurements.xlsx
- Table S2-stability viscosity measurements.xlsx
