# Supplementary material for: Development of an Antiviral Ion-Activated In Situ Gel Containing 18β-Glycyrrhetinic Acid: A Promising Alternative against Respiratory Syncytial Virus
Source: Pharmaceutics. 2023 Jul 31;15(8):2055. doi: 10.3390/pharmaceutics15082055 (PMC10458153; doi:10.3390/pharmaceutics15082055)
Supplement: Supplementary file 1 [file pharmaceutics-15-02055-s001.zip › Table S1-stability pH and drug content% measurements.xlsx]

## Sheet: 4 C
Stability Measurements (4 °C)
Parameter	1st day					1st month					2nd month					3rd month
	1	2	3	Mean	SD	1	2	3	Mean	SD	1	2	3	Mean	SD	1	2	3	Mean	SD
pH	6.47	6.48	6.46	6.47	0.00816497	6.46	6.47	6.45	6.46	0.00816497	6.45	6.48	6.46	6.46333	0.0124722	6.45	6.47	6.46	6.46	0.00816497
Drug content %	98.78	98.87	99.23	98.96	0.194422	98.45	97.98	98.21	98.2133	0.191891	97.24	97.48	96.93	97.2167	0.225142	96.52	96.37	96.44	96.4433	0.0612826

## Sheet: 25 C
Stability Measurements (25 °C)
Parameter	1st day					1st month					2nd month					3rd month
	1	2	3	Mean	SD	1	2	3	Mean	SD	1	2	3	Mean	SD	1	2	3	Mean	SD
pH	6.47	6.48	6.46	6.47	0.00816497	6.47	6.47	6.47	6.47	0	6.48	6.46	6.47	6.47	0.00816497	6.48	6.46	6.47	6.47	0.00816497
Drug content %	98.78	98.87	99.23	98.96	0.194422	98.54	98.62	98.86	98.6733	0.135974	98.36	98.57	98.64	98.5233	0.118977	98.22	98.53	98.35	98.3667	0.127105

## Sheet: 40 C
Stability Measurements (40 °C)
Parameter	1st day					1st month					2nd month					3rd month
	1	2	3	Mean	SD	1	2	3	Mean	SD	1	2	3	Mean	SD	1	2	3	Mean	SD
pH	6.47	6.48	6.46	6.47	0.00816497	6.47	6.44	6.44	6.45	0.0141421	6.46	6.47	6.44	6.45667	0.0124722	6.45	6.46	6.43	6.44667	0.0124722
Drug content %	98.78	98.87	99.23	98.96	0.194422	97.89	98.08	97.76	97.91	0.131403	94.34	95.12	95.54	95	0.497192	93.95	94.3	94.18	94.1433	0.14522
