# Supplementary material for: Development of an Antiviral Ion-Activated In Situ Gel Containing 18β-Glycyrrhetinic Acid: A Promising Alternative against Respiratory Syncytial Virus
Source: Pharmaceutics. 2023 Jul 31;15(8):2055. doi: 10.3390/pharmaceutics15082055 (PMC10458153; doi:10.3390/pharmaceutics15082055)
Supplement: Supplementary file 1 [file pharmaceutics-15-02055-s001.zip › Table S2-stability viscosity measurements.xlsx]

## Sheet: 25 C
Stability Viscosity Measurements (25 °C) without SNF
Speed (rpm)	1st day					1st month					2nd month					3rd month
	1	2	3	Mean	SD	1	2	3	Mean	SD	1	2	3	Mean	SD	1	2	3	Mean	SD
20	68.46	68.89	62.49	66.6133	2.92092	68.18	65.42	67.63	67.0767	1.19277	68.18	65.42	63.9548	65.8516	1.75174	68.18	66.42	64.1849	66.2616	1.63483
30	58.81	56.78	60.93	58.84	1.69436	53.99	58.59	59.05	57.21	2.28462	63.99	58.59	59.1783	60.5861	2.41888	63.99	65.59	62.2528	63.9443	1.36281
40	52.19	53.44	53.01	52.88	0.518524	49.11	54.72	52.27	52.0333	2.29638	59.11	56.72	54.5122	56.7807	1.87752	59.11	54.72	57.4474	57.0925	1.8097
50	49.34	52.07	47.89	49.7667	1.73294	47.7	48.55	46.67	47.64	0.768679	47.7	48.55	43.9743	46.7414	1.98719	47.7	48.55	45.0748	47.1083	1.47917
60	41.2	45.51	50.17	45.6267	3.66292	40.63	48.81	43.18	44.2067	3.41747	40.63	46.81	46.7975	44.7458	2.91034	45.63	44.81	42.0792	44.1731	1.51798
70	44.28	45.51	45.03	44.94	0.506162	44.28	40.73	42.9	42.6367	1.46119	38.28	40.73	43.1668	40.7256	1.99503	37.28	41.73	36.0589	38.3563	2.43709
80	38.42	44.69	41.34	41.4833	2.56172	39.11	40.85	39.52	39.8267	0.742713	37.11	37.85	36.5092	37.1564	0.548366	29.11	37.85	31.1564	32.7055	3.73244
90	43.8	41.08	38.03	40.97	2.35688	35.59	39.18	38.05	37.6067	1.49876	35.59	35.18	33.8421	34.8707	0.746349	28.59	31.18	28.204	29.3247	1.32134
100	39.84	36.13	34.93	36.9667	2.08998	32.45	32.26	32.12	32.2767	0.135236	32.45	32.26	30.9972	31.9024	0.644733	27.45	30.26	26.2357	27.9819	1.6854
Stability Viscosity Measurements (25 °C) with SNF
Speed (rpm)	1st day					1st month					2nd month					3rd month
	1	2	3	Mean	SD	1	2	3	Mean	SD	1	2	3	Mean	SD	1	2	3	Mean	SD
20	280.46	278.89	282.49	280.613	1.47369	270.56	275.83	282.95	276.447	5.07696	280.63	266.45	274.98	274.02	5.82862	286.39	293.93	287.21	289.177	3.37774
30	215.81	210.78	200.93	209.173	6.18006	213.65	215.12	210.956	213.242	1.72425	210.65	208.09	210.16	209.633	1.10948	219.74	214.09	204.36	212.73	6.35208
40	162.19	160.44	167.01	163.213	2.77808	164.57	163.49	169.78	165.947	2.7462	157.97	164.37	163.9	162.08	2.91254	164.76	162.87	161.97	163.2	1.16267
50	140.34	142.07	147.89	143.433	3.22951	139.67	139.34	143.76	140.923	2.01035	150.75	148.11	147.43	148.763	1.43195	162.75	146.16	152.98	153.963	6.80844
60	111.2	115.51	116.17	114.293	2.20385	109.9	114.65	111.32	111.957	1.99075	117.57	112.97	113.23	114.59	2.10985	107.75	110.89	114.65	111.097	2.8207
70	100.28	101.51	107.03	102.94	2.93534	105.75	102.38	103.17	103.767	1.43904	99.98	104.34	101.64	101.987	1.79676	100.28	98.51	95.03	97.94	2.18087
80	88.42	84.69	91.34	88.15	2.72156	93.06	90.39	91.28	91.5767	1.11003	91.49	94.13	86.07	90.5633	3.35509	88.94	90.89	85.56	88.4633	2.20191
90	73.8	71.08	78.03	74.3033	2.85956	73.82	74.28	77.83	75.31	1.79178	68.65	74.24	73.63	72.1733	2.50379	76.46	74.93	73.12	74.8367	1.36515
100	69.84	78.13	74.93	74.3	3.41357	67.26	67.97	69.13	68.12	0.770757	64.56	69.98	62.21	65.5833	3.25358	66.97	69.36	64.12	66.8167	2.14197

## Sheet: 40 C
Stability Viscosity Measurements (40 °C) without SNF
Speed (rpm)	1st day					1st month					2nd month					3rd month
	1	2	3	Mean	SD	1	2	3	Mean	SD	1	2	3	Mean	SD	1	2	3	Mean	SD
20	68.46	68.89	62.49	66.6133	2.92092	68.85	63.05	62.73	64.8767	2.81261	65.74	62.6	62.91	63.75	1.41282	60.23	68.4	65.46	64.6967	3.37878
30	58.81	56.78	60.93	58.84	1.69436	58.26	54.7	56.09	56.35	1.46495	59.14	58.64	54.15	57.31	2.24376	55.8	54.72	57.51	56.01	1.14865
40	52.19	54.44	53.01	53.2133	0.929743	52.09	50.26	58.24	53.53	3.41324	57.88	55.51	53.91	55.7667	1.63088	53.04	53.63	55.27	53.98	0.943433
50	49.34	52.07	47.89	49.7667	1.73294	49.14	52.59	47.19	49.64	2.23271	46.55	47.36	47.07	46.9933	0.335095	46.92	46.19	45.76	46.29	0.478818
60	41.2	45.51	50.17	45.6267	3.66292	45.27	45.12	50.1	46.83	2.31305	43.89	42.02	44.09	43.3333	0.932249	42.65	41.6	40.91	41.72	0.715402
70	44.28	45.51	45.03	44.94	0.506162	44.74	46.85	48.36	46.65	1.48461	43.81	43.43	46.23	44.49	1.24011	39.13	40.75	39.78	39.8867	0.665649
80	38.42	44.69	41.34	41.4833	2.56172	38.16	44.12	41.98	41.42	2.46517	37.09	39.33	38.54	38.32	0.927613	36.9	35.29	36.76	36.3167	0.728209
90	43.8	41.08	38.03	40.97	2.35688	40	41.75	38.69	40.1467	1.25354	41.94	40.95	41.66	41.5167	0.41668	34.03	32.91	31.87	32.9367	0.882018
100	39.84	36.13	34.93	36.9667	2.08998	37.26	38.43	34.43	36.7067	1.67921	37.89	37.24	37.76	37.63	0.280832	33.88	31.12	31.62	32.2067	1.2007
Stability Viscosity Measurements (40 °C) with SNF
Speed (rpm)	1st day					1st month					2nd month					3rd month
	1	2	3	Mean	SD	1	2	3	Mean	SD	1	2	3	Mean	SD	1	2	3	Mean	SD
20	280.46	278.89	282.49	280.613	1.47369	280.97	281.29	281.95	281.403	0.40803	283.99	280.91	280.45	281.783	1.57161	290.31	273.64	277.29	280.413	7.15489
30	215.81	210.78	200.93	209.173	6.18006	207.8	208.02	208.89	208.237	0.470626	206.28	204.81	205	205.363	0.652806	206.28	209.3	205.13	206.903	1.75853
40	162.19	160.44	167.01	163.213	2.77808	164.26	165.08	167.2	165.513	1.23874	160.83	167.34	163.64	163.937	2.66596	161.97	167.07	167.58	165.54	2.53294
50	140.34	142.07	147.89	143.433	3.22951	140	139.87	143.01	140.96	1.45054	145.69	148.64	146.02	146.783	1.31976	146.6	141.76	135.75	141.37	4.43807
60	111.2	115.51	116.17	114.293	2.20385	108.21	109.3	110.82	109.443	1.07034	109.72	106.49	104.09	106.767	2.30675	106.03	102.1	105.13	104.42	1.68113
70	100.28	101.51	107.03	102.94	2.93534	100.97	100.25	102.12	101.113	0.770123	96.14	97.54	101.11	98.2633	2.09247	100.01	93.9	97.73	97.2133	2.52101
80	88.42	84.69	91.34	88.15	2.72156	85.55	83.22	86.41	85.06	1.34762	79.71	92.3	88.29	86.7667	5.2515	81.75	87.09	81.94	83.5933	2.47373
90	73.8	71.08	78.03	74.3033	2.85956	73.33	74.33	70.66	72.7733	1.54911	74.27	88.36	82.69	81.7733	5.78862	73.1	72.16	66.93	70.73	2.71427
100	69.84	78.13	74.93	74.3	3.41357	73.44	73.84	74.99	74.09	0.657013	69.72	71.55	77.7	72.99	3.41324	72.79	67.95	62.78	67.84	4.08731

## Sheet: 4 C
Stability Viscosity Measurements (4 °C) without SNF
Speed (rpm)	1st day					1st month					2nd month					3rd month
	1	2	3	Mean	SD	1	2	3	Mean	SD	1	2	3	Mean	SD	1	2	3	Mean	SD
20	68.46	68.89	62.49	66.6133	2.92092	67.04	67.11	62.075	65.4083	2.3572	68.46	66.89	65.49	66.9467	1.21316	69.54	63.61	70.598	67.916	3.07529
30	58.81	56.78	60.93	58.84	1.69436	58.13	57.82	57.975	57.975	0.126557	58.81	56.78	58.93	58.1733	0.986453	55.92	59.84	54.456	56.7387	2.27296
40	52.19	50.44	53.01	51.88	1.07185	52.52	51.32	50.92	51.5867	0.679869	52.19	50.44	53.01	51.88	1.07185	53.34	51.67	54.53	53.18	1.17306
50	49.34	52.07	47.89	49.7667	1.73294	50.81	50.5	50.655	50.655	0.126557	49.34	46.07	47.89	47.7667	1.33782	48.8	45.99	44.818	46.536	1.67086
60	41.2	45.51	50.17	45.6267	3.66292	45.29	42.14	43.215	43.5483	1.3074	41.2	45.51	45.17	43.96	1.95654	44.21	41.23	43.864	43.1013	1.33075
70	44.28	45.51	45.03	44.94	0.506162	43.39	43.24	43.315	43.315	0.0612372	44.28	46.51	45.03	45.2733	0.926511	43.61	42.88	40.062	42.184	1.52979
80	38.42	44.69	41.34	41.4833	2.56172	40.74	40.51	39.625	40.2917	0.480665	38.42	44.69	41.34	41.4833	2.56172	38.16	38.29	40.18	38.8767	0.923123
90	43.8	41.08	38.03	40.97	2.35688	40.4	39.24	39.32	39.6533	0.528982	35.8	40.08	38.03	37.97	1.74782	36.14	34.5	37.71	36.1167	1.31058
100	39.84	36.13	34.93	36.9667	2.08998	36.36	35.27	37.315	36.315	0.835474	34.84	36.13	34.93	35.3	0.588048	29.52	31.4	33.164	31.3613	1.48791
Stability Viscosity Measurements (4 °C) with SNF
Speed (rpm)	1st day					1st month					2nd month					3rd month
	1	2	3	Mean	SD	1	2	3	Mean	SD	1	2	3	Mean	SD	1	2	3	Mean	SD
20	280.46	278.89	282.49	280.613	1.47369	281.18	282.18	280.42	281.26	0.72074	282.103	280.462	281.553	281.373	0.682122	288.78	281.093	282.053	283.976	3.41979
30	215.81	210.78	200.93	209.173	6.18006	203.99	205.99	208.59	206.19	1.88326	205.043	207.544	211.333	207.974	2.58577	204.207	203.437	203.573	203.739	0.335441
40	162.19	160.44	167.01	163.213	2.77808	161.11	165.11	161.72	162.647	1.75955	161.793	164.535	161.9	162.743	1.26795	165.453	163.3	168.56	165.771	2.15911
50	140.34	142.07	147.89	143.433	3.22951	141.7	144.7	139.55	141.983	2.112	144.55	142.407	143.29	143.416	0.879557	139.767	147.44	145.593	144.267	3.27007
60	111.2	115.51	116.17	114.293	2.20385	113.63	116.63	114.81	115.023	1.234	110.063	112.421	110.137	110.874	1.09468	114.897	112.617	133.507	120.34	9.35665
70	100.28	101.51	107.03	102.94	2.93534	104.28	104.28	102.73	103.763	0.730677	99.9067	100.349	100.933	100.396	0.420461	98.9467	99.4267	95.99	98.1211	1.51961
80	88.42	84.69	91.34	88.15	2.72156	89.11	89.11	87.85	88.69	0.59397	89.81	88.2694	89.6733	89.2509	0.696252	90.6833	86.8433	81.1433	86.2233	3.91929
90	73.8	71.08	78.03	74.3033	2.85956	75.59	75.59	75.18	75.4533	0.193276	79.52	70.2566	70.6167	73.4644	4.28445	74.9667	74.8067	70.1767	73.3167	2.22128
100	69.84	78.13	74.93	74.3	3.41357	72.45	72.45	72.26	72.3867	0.0895669	73.1333	70.2763	72.44	71.9499	1.21677	67.5333	72.94	71.38	70.6178	2.27211
